# Supplementary material for: Increased Levels of CHI3L1 and HA Are Associated With Higher Occurrence of Liver Damage in Patients With Obstructive Sleep Apnea
Source: Front Med (Lausanne). 2022 Feb 25;9:854570. doi: 10.3389/fmed.2022.854570 (PMC8913888; doi:10.3389/fmed.2022.854570)
Supplement: Supplementary file 2 [file Table_1.XLSX]

## Sheet: Sheet1
Number	LN	HA	PIIINP	C IV	CHI3L1	AHI	LaSO2
1	29.47	62.19	7.06	41.44	32.6
2	43.41	20.32	10.45	59.79	22.87
3	22.59	27.26	4.99	42.38	33.02
4	21.97	26.8	7.94	42.83	34.64
5	38.64	29.46	14.38	55.58	41.87
6	28.85	20.51	7.74	48.05	11.64
7	23.06	16.8	6.79	62.81	26.66
8	31.08	32.86	6.54	26.03	70.95
9	25.27	42.86	4.09	23.48	58.91
10	30.53	48.13	6.74	42.57	66.99
11	36.81	42.38	8.29	71.8	26.05
12	36.83	40.93	7.47	61.25	30.12
13	40.13	29.17	7.09	46.99	22.03
14	28.64	32.83	8.89	26.12	42.29	15.5
15	32.58	32.54	7.71	57.45	134.39	6.9
16	37.43	33.07	6.97	36.54	28.84	18.9
17	30.76	52.75	9.35	23.59	27.85	18.5
18	24.85	57.28	4.18	17.13	191.8	8.4
19	15.85	27.3	5.59	52.56	33.02	10.3
20	34.79	35.3	5.77	45.47	21.98	10.3	84
21	37.19	26.73	9.35	43.82	39.59	7.6	75
22	33.76	50.94	6.5	32.32	100.82	27.5	77
23	22.41	63.81	8.54	35.86	34.73	77.3	60
24	47.26	36.67	4.75	47.25	62.07	9.7	89
25	24.87	38.5	4.48	30.83	38.32	12.4	73
26	26.02	9.97	11.88	73.84	74.01
27	27.16	33.41	8.65	35.68	46
28	23.6	31.24	9.81	57.79	87.37
29	18.71	22.44	5.47	39.14	35.42
30	32.27	36.62	6.74	50	51.87	24.1	67
31	34.94	26.19	9.31	30.42	28.47	21
32	30.06	31.43	10.47	34.78	29.03	21.9	75
33	35.15	75.54	6.23	39.57	29.72	31.6
34	39.72	22.75	8.77	30.75	89.43	31.4	67
35	25.66	44.62	10.18	29.9	30	26.4	71
36	23.34	24.67	6.13	21.67	71.39	24.2
37	22.76	21.12	7.1	40.8	26.01	32.9	78
38	34	33.26	6.93	32.84	31.15	35.9
39	43.66	101.58	5.15	48.21	79.97	21.2
40	26.07	41.3	4.07	32.72	11.69	28
41	27.31	81.55	7.1	50.46	39.64	20.5
42	40.41	70.95	8.77	50.89	40.46	36.9
43	24.74	363.91	4.71	36.92	37.88	19.1
44	18.13	28.5	6.06	48.19	56.72	23.4
45	39.16	10.45	9.59	22.56	29.02	20.7	84
46	21.99	37.28	5.5	38.92	30.45	29.8	82
47	28.44	31.55	4.27	26.93	41.15	32.9	83
48	28.54	36.4	4.85	21.65	41.41	29.9	66
49	36.32	30.42	6.67	25.03	34.66	50.8	71
50	45.14	60.56	7.49	35.13	37.59	19.3	74
51	27.88	45.23	13.47	76.74	95.62	21.2
52	28.32	60.16	4.81	47.72	47.01	21.2
53	18.89	6.76	5.57	54.88	33.59	16.7
54	29.06	15.41	8.16	61.07	50.49	27.7
55	20.98	25.27	8.04	42.28	20.58	56.4	70
56	27.28	17.33	5.72	43.59	26.32	37.7	53
57	22.83	72.35	6.25	30.73	32.05	76.2
58	30.75	29.96	6.3	31.68	92.25	67.6
59	38.94	48.34	11	49.73	32.72	85
60	24.99	34.16	6.6	26.32	53.13	37.2	76
61	32.26	51.84	8.87	69.33	86.27	74.7
62	23.35	43.18	4.45	25.41	33.38	60.5
63	31.4	34.93	13.07	58.1	46.67	76
64	27.57	20.83	5.7	50.53	34.08	46	62
65	17.15	224.82	5.16	40.98	24.87	41.5	70
66	36	78.97	8.54	43.69	67	47.1
67	28.82	40.27	6.77	25.28	27.13	53.8	63
68	34.96	44.92	5.76	20.63	40.59	61.4
69	43.75	31.34	6.15	52.03	475.46	60.1	65
70	22.01	18.86	6.6	60.56	17.46	59.4
71	23.98	23.62	5.37	29.53		89.9
72	28.35	22.6	7.4	30.3	29.55	52
73	21.31	26.77	5.05	18.51	28.93	58.2	73
74	19.8	17.93	4.75	38.03	25.09	78.2	67
75	34.12	16.08	10.42	41.87	42.6	63.4	69
76	32.15	39.01	9.04	48.96	138.24	59.1	50
77	26.47	34.56	5.91	25.04	34.75	48.3	80
78	39.59	42	8.64	49.59	126.43	82.4	68
79	28.85	19.39	4.25	39.42	35.94	78.6	46
80	51.95	45.44	17.86	38.8	55.97	79.2	65
81	42.56	461.81	7.89	26.65	169.93	85.7	42
82	25.06	17.46	7.07	39.61	48.64	62.8
83	19.56	15.8	12.57	66.15	51.92	45.5
84	22.5	11.56	6.47	58.38	40.11	46
85	20.44	10.69	10.11	32.84	33.28	55.4
86	20.25	17.97	5.3	40.93	54.61	87.3
87	26.27	31.1	10.24	66.47	50.98	36.2
88	19.39	16.47	8.83	55.92	37.18	72.8
89	21.1	11.47	8.88	61.94	56.51	49
90	27.56	47.86	6.28	42.03	27.65	42.2
91	21.85	43.2	6.93	48.55	52.52	47.6
92	17.58	19.83	8.69	38.16	37.98	71
93	20.72	27.66	9.76	61.17	106.41	39
94	24.1	22.98	7.8	30.47	44.82	91.4
95	21.06	9.34	10.2	49	34.73
96	29.81	18.26	18.48	64.87	31.15
97	27.36	27.61	11.04	51.14	52.05	49.4
